# Supplementary material for: Hospital Management and Public Health Role of National Hospitals after Transformation into Independent Administrative Agencies
Source: Healthcare (Basel). 2022 Oct 19;10(10):2084. doi: 10.3390/healthcare10102084 (PMC9602203; doi:10.3390/healthcare10102084)
Supplement: Supplementary file 1 [file healthcare-10-02084-s001.zip]

Archive with 1 entries (1 files):
- healthcare-1944592-supplementary.pdf
